# Supplementary material for: Carnauba Wax and Beeswax as Structuring Agents for Water-in-Oleogel Emulsions without Added Emulsifiers
Source: Foods. 2023 Apr 29;12(9):1850. doi: 10.3390/foods12091850 (PMC10178762; doi:10.3390/foods12091850)
Supplement: Supplementary file 1 [file foods-12-01850-s001.zip]

Archive with 1 entries (1 files):
- foods-2274218-supplementary.pdf
